# Supplementary material for: UPLC–Q–TOF–MS/MS Analysis of Phenolic Compounds from the Fruit of Cephalostachyum fuchsianum Gamble and Their Antioxidant and Cytoprotective Activities
Source: Molecules. 2022 Jun 11;27(12):3767. doi: 10.3390/molecules27123767 (PMC9227481; doi:10.3390/molecules27123767)
Supplement: Supplementary file 1 [file molecules-27-03767-s001.zip]

Archive with 1 entries (1 files):
- molecules-1760775-supplementary.pdf
